# Supplementary material for: Fabrication of Electrospun Cellulose Acetate/Nanoclay Composites for Pollutant Removal
Source: Polymers (Basel). 2022 Nov 22;14(23):5070. doi: 10.3390/polym14235070 (PMC9738163; doi:10.3390/polym14235070)
Supplement: Supplementary file 1 [file polymers-14-05070-s001.zip]

Archive with 1 entries (1 files):
- polymers-2062585-SM.pdf
